# Supplementary material for: Molecular Mechanisms of Panax japonicus var. major Against Gastric Cancer: Metabolite Analysis, Signaling Pathways, and Protein Targets
Source: Pharmaceuticals (Basel). 2025 May 30;18(6):823. doi: 10.3390/ph18060823 (PMC12196413; doi:10.3390/ph18060823)
Supplement: Supplementary file 1 [file pharmaceuticals-18-00823-s001.zip]

Archive with 2 entries (2 files):
- Figure S1(Main active compounds).pdf
- Table S1 (HGC-27 cell information).pdf
